# Supplementary material for: Developmental system drift in the patterning of the arthropod tarsus
Source: Proc Biol Sci. Author manuscript; Available in PMC 2026 Apr 16. (PMC13085155; doi:10.1098/rspb.2025.2557)
Supplement: Supplementary materials2 [file NIHMS2154831-supplement-Supplementary_materials2.txt]

>Euperipatoides_kanangrensis_Bar_SIW59170.1 Bar [Euperipatoides kanangrensis]
------------------------------------------------------------
------------------------------------MEGSSSNAS---------------
--FDL-------------------------L--------------------SSEDPRH--
-DNSLHADRM----LDGKRVGD---D--R-------QCSPHPPPTNPVSAPSFLIKDI--
LSDTRPR-----------------------------KT----------------SLTPTL
----NCHNGL--------SESLLVH----SDRD--HSDTDASRLTDNTDSDHSDTEGEGH
KRED---EISSSRDSPPVKPKKPRKARTAFTDLQLQRLEKSFERQKYLSVQDRMDLAASL
NLTDTQVKTWYQNRRTKWKR---------------QTAVGLELLAEAGNYAAV-------
-QRMFSSSPY---WPYPTQLS-------------SVSSMDLYY-RNAAAAAALQRPMLPR
LF--LPSIGQHISHLTPPHCYTSEHRS---------------------------------
------------------------------
>Drosophila_melanogaster_BarH1_AAA28382.1
---SMSILTQT-------------P-SEPNAAHPQLHHHLSTLQQQHHQHHLHYGLQPAA
VAHSIHSTTTMSSGGSTTTESGIGKPNRSRFMINDILAGSAAAAF---------------
--YKQ-------------------------QQHHQQLHHHN--NNNNSGSSGGSSPAHSN
NNNNINGDNCEASNVAGVGVLP---SALH-------HPQPH-PPTHPHTHPHALMHPHGK
LGHFPPTAGGNGLNVAQYAAAMQQHYAAAAAAAAARNNAAAAAAAARAAAAAG-VAAPPV
DGGVDGGVGLAPPAGGDLDDSSDYH----EE----NEDCDSGNMDD-----HSVCS-NGG
KDDDGNSVKSGSTSDMSGLSKKQRKARTAFTDHQLQTLEKSFERQKYLSVQERQELAHKL
DLSDCQVKTWYQNRRTKWKR---------------QTAVGLELLAEAGNFAAF-------
-QRLYGGSPYLGAWPYAAAAGAA----HG---ATPHTNIDIYY-RQAAAA-AMQKPLPYN
LYAGVPSVGVGVGVGVGPAPFSHLSASSSLSSLSSYYQSAAAAASAA--NPGGPHPVAPP
PSGGGG-------------SPPSGLVKPIP
>Ixodes_scapularis_cll_ISCGN303930.1 cll
-MMSTRMTSPEP-TDGSRSG---SPASPV----PS-------------------Q-----
---------------MAPVPEVAALKPRLSFSISRLLGDDDSGGERPRRPAS--------
----------------------------------------------------------D-
--GS-GHHGGEPS------------SPLMGMGEMPAALVA--------------------
---------------AQL----SPLHLGA------------NGTVIRVPAHRPAPMNAF-
-------------PSAAFPWIGPPH----------------PAVKDRLQVPFGLPS--AM
PPVP---PRRIGHPYQNRTPPKRKKPRTSFTRMQICELEKRFHKQKYLASAERAALAKQL
KMTDAQVKTWFQNRRTKWRKISPLSTYSAFPDDLRQTAEEREAERHAANRLMMSLQAEVV
SKSIYEG---------------------------ARDSLCM---SNASLHA---------
-----------------------------LQSLQPWASEVAANALHAGAGD---------
------------RSSAAAYLGNPSLTSPLC
>Tribolium_castaneum_cll
DDHEINVLDTDS-RLSHSDS--EARSSRSRCSTPE-------------------------
-----------------NSGSHHNSTTVLPFSISNLLGKNFEQKSEPDQL----------
------------------------------------------------------------
------------------------------------------------------YPSPGL
FPQ----RGLGGLM----------PSGFY------------GQGVLRVPAHRPLGPGSPA
-------------GGVFSPWTLGLDPVL--QRSAAAAAFATQVVKDRLAATFPM------
-------TRRIGHPYQNRTPPKRKKPRTSFTRLQIAELEKRFHKQKYLASAERAALAKTL
KMTDAQVKTWFQNRRTKWRR---------------QTAEEREAERQAANRLMLSLQAEAL
SKGYMSEGPPPSSG--------------------------P---GDTALSA---------
-----------------------------LQNLQPWAGPYSAPQPALA------------
--------------------------ESMC
>Pynogonum_litorale_cll
-------MDPDN-MEIIDVGSEKTPPISPRCS-P----TI--------------N-----
---------------RSSSSRSPSSNNKLSFSISRLLGEKEDKDDNSAPSSP--------
---------------A--------------------------SSN---------------
--------GSQI-------------EHFMAFKKFANSS----MASPPI----GAYIPVTS
LSS----AGITSHSLSPY----DPLFGGA------------HGTVIRVPAHHPIGMPQFS
-----------AAASAAFPWMASRS--------------LALTMKDRMQVPVPM------
-------TRRIGHPYQNRTPPKRKKPRTSFTRMQICELEKRFHKQKYLASAERASLAKTL
KMTDAQVKTWFQNRRTKWRR---------------QTAEEREAERQAANRFMMSLQAEAV
SKGIYGDP------------------------AGRGDPLCI---NNASLHA---------
-----------------------------LQSIQPWSPGQENNHDNAR------------
------------DSTSSYLSSVPTLASPIC
>Parhyale_hawaiensis_clawless1
----MTVMAEG--VCDEPS----LISLPPTSSSPGHRSPS--------------------
----------------PLDLRRGDHTPRLPFSISSLLSTSLSSQLNASRELLGRAGEPGR
ELFER-DRDLLDRETDLLDRNKIPGKELEIRGERDLLQEHSESEGEAHGEDDGIAPEDD-
--DDDRHDDRQDDESNG-----DEDDPNRPFQPYTYTHMP--------FAAGLLPHLHGL
LPS----LGLGAHGLG----NPN-SLMSG------------PAGVIRVPAHRPPLGNSLV
-----------PPMNSTLPWLAGLT---PLERTAAMAHHLSSL--APMSGPFGF------
-------PRRIGHPYQSRTPPKRKKPRTSFTRVQVNELEKRFNKQKYLASSERATLAKQL
KMTDAQVKTWFQNRRTKWRR---------------QEAEERETDRQAQNRLMIGMPSGAS
STPNGT-------NPMGPASSPPPNSSHSLSSVRPNSPLEVLKMSPSRIHQQLQQ-----
---------------------------QQLEQLQHLSQSQLS------------------
-SGLYKSENLR------SPSPPQPMTPP--
>Parhyale_hawaiensis_clawless2
KMTAVDLEHEE-------------------------DINVD------------SD-----
---------------SRPGSPPCLHKPRINFSISALLGDAAAKSTKSFRPKAI-KPKPGD
EYNKEYHRNYREEDTSVL----------------------SDDEQQQHS--------DD-
--AGDGHDGDDRDSNAGA-------DEDDSYEEYYEG-------------IRRGTLPPNY
LPH----LGPTLTSLASSIQASGVHLSFS------------PHTVLRVPAHRPPLGYPQL
PGGLAGP-PPP-----PPPWLPHGLPLTPLDRTTALAPHFPTLERLAGAAPFPL------
-------TRRIGHPYQSRTPPKRKKPRTSFTRVQVNELEKRFNKQKYLASSERASLAKTL
SMTDAQVKTWFQNRRTKWRR---------------QIAEEREAERQHTNRILLNLHSNGL
LNET------------------------------PSTPLYN---TNASLCA---------
-----------------------------LENIKPWAERSKPVAASGG-GDGGSDT-E-A
PSGGGNS--LSAV---ATAVAPDSLEADER
>Euperipatoides_kanangrensis_cll
-------------MEAEKAARDNSPNRT--------------------------------
------------------PTSSNNDPSRLSFSISNILGNEIHNDSNHVSRIL--------
------------------------------------------------------------
------------------------PKPILTIPT-------------PTL-----------
------------QTITCY----D-SLVPI------------NGTVIRVPAHRPVPTTPLQ
-------------LQTSFPWMEATR----------------RLVKDRLTA----------
-------TRRIGHPYQNRTPPKRKKPRTSFSRMQICELEKRFHRQKYLASAERASLAKAL
KMTDAQVKTWFQNRRTKWRR---------------QTAEEREAERQAANRFMMSLHAEA-
NKSIYD----------------------------SRDSICL---NNASLHA---------
-----------------------------LQNLQPWAEDSSSRDRPSY------------
-------------------LNAASLNNTIC
>Glomeris_marginata_cll
-----------S-SCS--SNIRTSPTQTPTSSPPSTPEPVA------------LQ-----
---------------NHAAQPAQAQQPKLSFSISRLLGEEPDVSRHQVPTSM--------
------------------------------------------------------------
------------------------------------------ITGPIYFDAKPMYHGPGM
AVG----VGVHPALAAAY----EPLLAGA------------NGTVIRVPAHRPSPQHPHG
HGHGHGH-PLPPLGAAAYSWVSGIGAS-------QSVMATAHLVKERLQVSFPA------
-------ARRIGHPYQNRTPPKRKKPRTSFTRMQICELEKRFHKQKYLASAERASLAKAL
KMTDAQVKTWFQNRRTKWRR---------------QTAEEREAERQAANRFMMSLQAEAI
SKGIYGD---------------------------SRDPLCI---NNASLNA---------
-----------------------------LQNLQPWAAEAAAAEAAARERP---------
------------------------------
>Drosophila_melanogaster_cll
QEIHVDVDSDSRMSCGSGSDVDMDGGSCYDES----ETPLS------------ES-----
---------------LQSEQTRSSSSENLPFSISRLLSKPFETSHHHHNNNN--------
---------------HLL----------------------SSSPGSSS---------NN-
--NNSGEKGEEKELLQ-------QEDHDLAYK------LATSIANSTYG-----------
------------SAAALY-SYPHLYPSAA------------GGHVLRVPPQRTP------
-----------------LTWALPPL---------HHAALAHQAVKDRLAAAFPI------
-------ARRIGHPYQNRTPPKRKKPRTSFTRIQVAELEKRFHKQKYLASAERAALARGL
KMTDAQVKTWFQNRRTKWRR---------------QTAEEREAERQAANRLMLSLQAEAI
SKGFAPPSAPLG------------------------SQGGV---NGAPLAA---------
-----------------------------LHGLQPWAEASHAAGC---------------
------------------------------
>Parasteatoda_tepidariorum_cllA_XP_015909792.1 T-cell leukemia homeobox protein 1
AANAIDIANPST-RIGGVLDTDYMDNMTTRHSSPPTSEN-N------------SS-----
---------------SSPIMQESSTKPKLSFSISRLLGDDSKVDSDNNNNHR--------
---------------K--------------------------DDGRSS---------TD-
--NN-SVHGCDSSSARTTPASSTAASPMMVI--SSSGCCPGLNNQPPYFSTSD-------
-LK----MSTMSGMVPHY----DPLQSGA------------NGTVIRVPAHRPAPLSYH-
-------------TTVSFPWVGSQ-----------------GIVKDRIPVPFPLAA--GL
PPVP---PRRIGHPYQNRTPPKRKKPRTSFTRMQICELEKRFHKQKYLASAERASLAKTL
KMTDAQVKTWFQNRRTKWRR---------------QTAEEREAERQAANRLMMSLQAEVV
SKSIYDQ---------------------------SRDPLCI---SNASLHA---------
-----------------------------LQTLQPWASENAAAAHAAAAAAAAVGH----
--------HQSGVERPSFLAPPHSLSSPIC
>Parasteatoda_tepidariorium_cllB_XP_015923269.1 T-cell leukemia homeobox protein 3 isoform X1
------MDDADS-AVSSRAG---SANSGRVSSSPTLNNN-H------------LY-----
---------------SNNNSSPLVAKPRLSFSISRLLGDEKKRISDEM------------
------------------------------------------------------------
-------------------------------A-----CCP--------------------
---------------TLL----AEMPAFD------------TGTVIRVPAHRPYA-----
---------------TPFPWMGP-------------------LVKDRLHVPFSLPP--GL
PPVT---PRRIGHPYQNRTPPKRKKPRTSFTRMQICELEKRFHKQKYLASAERAALAKQL
KMTDAQVKTWFQNRRTKWRR---------------QTAEEREAERQAANRLMMSLHAEVV
SKSMYEP---------------------------SRDPLCL---SNASLHA---------
-----------------------------LQNLQPWSSETAAAAAAAAAH----------
------------QSPPYLQPPNTSLTAPIC
>Archegozetes_longisetosus_cll
SDASIDINDDE-------EDMSRSPKREPLSS------PVH-------------------
----------------QNGSINSSKPSKLSFSISRLLGANSGSNKHNHSGAT--------
---------------S---------------------------EGESE---------SP-
--SS-LCS-----------------------------QCPSTENNATA-ASYPSSVSPDA
KCN----LNTSRVTVSPYEAALNHLTGTG------------AASVIRVPAHRPPPTMPY-
--------------TTHYPWLGPTP---------------PTLIKDGLQMPFPLGA--GL
PPVP---ARRIGHPYQNRTPPKRKKPRTSFTRMQICELEKRFHKQKYLASAERASLAKQL
KMTDAQVKTWFQNRRTKWRR---------------QTAEEREAERQAANRLMMSLQAEVV
SKSIYGSGQPGSDHPAGIAAHHA--AAHAAAAAAARDSLCL---SSSSLHA---------
-----------------------------LQNLQPWGGEGHHAMVAHH------------
----------------HTDRPPFPLASPIC
>Phalangium_opilio_cll
------------------------------------------------------------
-------------------MH--------AAMVNSMAGHHHA------NHHA--------
-------------------------------------------AGIQ----------HA-
--IN-QHHAQQLN-----------ELKFSVLGAAAAAAAAAQA-----------------
-GN----GGNGNGPGSPY----E-VLHAG------------NGTVIRVPAQRPHPSGLP-
-------------YGGAFSWMANPA--------------AAALVKDRLPGPFSLPSSAAL
PPVT---PRRIGHPYQNRTPPKRKKPRTSFTRMQICELEKRFHKQKYLASAERAALAKQL
KMTDAQVKTWFQNRRTKWRR---------------QTAEEREAERQAANRLMMSLQAEVV
SKSLYESA--------------------------TRDPLCL---SNASLHA---------
-----------------------------LQNLQPWAGNGPPPGSGPPNGQMGQDG-QNG
PGALGHHHHHHHVHSSADRPPTYITSPPIC
