# Supplementary material for: Developmental system drift in the patterning of the arthropod tarsus
Source: Proc Biol Sci. Author manuscript; Available in PMC 2026 Apr 16. (PMC13085155; doi:10.1098/rspb.2025.2557)
Supplement: Supplementary materilas 3 [file NIHMS2154831-supplement-Supplementary_materilas_3.txt]

>Drosophila_melanogaster_Pph3_NP_477330.1
------------------------------------------------------------
------------------------------------------------------------
------------------------------------------------------------
---MDKGTMKRKQRRYRTTFNTLQLQELERAFQRTHYPDVFFREELAVRIDLTEARVQVW
FQNRRAKWRKQEKIGGLGGDYKEGALDLDVSYDDSAVLGQLDSALGGGGTLLPDTPPQSS
NSLDNELKA--SYGTG----AMSPSR----------------------------------
---LSPNIFL------NLNIDHLGLERGGSGLS---MEWSTYPPQTQAQT--------HP
QMD----S---D--------------NQLQQHPPQQHASDPIHAGSSSHHQQQQQQHQ--
--------QEQHNPQLHPGLEFAASLSLDMTDGSSAYDEMKFLSV-DVDQF-TIDSFKAD
CILSMEQSQMQAY--GGHSQLVGSSNELCLDGIGMSSFGMEEGEPKSPPSLLVLDKSLPS
LSIGVEGIADLVEQLHHHQ--HEGGPVGGGVITGDVM
>Phalangium_opilio_Arx2
IPELIFGVVGVQQGEGNMILSTQIG-SNIFDILICLGLPWLISALAFSQTGHVSID-SDS
LEMN---S--------------GEEIASNDDNMTITLHDPN--SDQVV---TLPVHGDDV
TSTLI-LSDALQLETLDNVFEDSNENITSFDTNYFDDDHEKLTQDVEGDSTIFPDVSPNQ
VGQTHSGGGRRKQRRYRTTFSVQQLDELEKAFQKTHYPDVFYREELASKIDLSEARVQVW
FQNRRAKFRKGEKISGKT-------P-----------------PMGEDDNMTSSSQQST-
-T---NQHLINTSNTE--------------------------------------------
---TGDMVST-FYYDNC---DLPGITSTQHD------------ALT-SL-----------
---DSFNNSFSNGTTGGNGLMTSLSFS------------SFYLPPDNVTDWNNVVSDQYT
C-------------STSATSCYATSFS-------------------------------NN
CSNSDL---SRDSSATPRT--------------------SD----KQVTEVLRLAI----
--EETEGLAAILENEVG------FERLRDEINENDVE
>Ixodes_scapularis_al_ISCGN118730.1 al
------------------------------------------------------------
------------------------------------------------MAGSFARRWTM-
-------------FCYHCPIGSLGP------------RPPPLPFSVYSPGS-PYGSYGYQ
SELHEEAFVRRKQRRNRTTFTVQQLEELEKAFAQTHYPDVFTREDLAMKINLTEARVQVW
FQNRRAKWRKAERLRKEREEKDRSSDGA---------AGATSSADGGGDADGSSRSPRA-
-----------SSGEGGKQGTLSSATLTDDDDDDEGSRASAQSETQAASSTTGPTTSGLD
GRLETSR-ADPSRRDGPLSAPHEG-----PLLGPRALPPLLGPPLPLGASRMGASPADHP
FFRDALSS-FAA------AAAASLPLRGMHQHQLFSAFADATLGGGGAHCGQ-----D--
-SLLGAQPRFPLPPMYFPPH-LSAHLA----GSHAAF------------PFKGLHPLCAC
CVPKSH------------------------------------------------------
-------------------------------------
>Euperipatoides_kanangrensis_al
-----------------------------------------L-ELERAG---VALSGLDS
AHFDDTLGKLRD-----------------RETIGMHPGNFS--AYSVKMAPEAPSNMDR-
EKHFDLKLDKEDKNKDSESKENAKSN-----------------KNGSLENEENLSISGSS
EGDLEDFGGKRKQRRYRTTFTSYQLEELEKAFARTHYPDVFTREELAMRVDLTEARVQVW
FQNRRAKWRKQEKVGPQS-------H-----------------PYTSYPSSLST------
-----------------------------------------------------------G
PNIHSPYSTLGY-LRKPYEPGYLT-----------------IPRLPLPY------SSPSN
LFS------------------------------------SGLVPPPAIRSMPGM-T----
--SLNRSPIIPNPGLTPFPGSFQSLLA----NLSRPKL-PEVTSD--------FQTILAN
L---SK---P--SNTSQPAAP---------------------------------------
-------------------------------------
>Tribolium_castaneum_al
-----------------------------------------M-DLSTRQ---R--DPQDN
AKMRVAKSVFSI-----------------RSLVDL--GDAA--DAPDDDAPKEPVASDR-
NPEV------------MGVSEEV-TP-----------------NAGVEPRPPGPDNSDGS
DPEPDEFAPKRKQRRYRTTFTSYQLEELEKAFSRTHYPDVFTREELAMKIGLTEARIQVW
FQNRRAKWRKQEKVGPQG-------H-----------------PYNPYLSPGGG-GPAP-
-S------V-------------------------------------------------VA
PSLPNPF-NLPFGLRKPFDSL------S--FR---------YPPHVLPS------YLPSP
--P-------------------------------------GYHRGGPALLPPS--V----
-------------SLYPSASSFQTLLA----NISAAQR-PKLPA----------------
----------QEFTTSPPLSPGG-------------------------------------
-------------------------------------
>Drosophila_melanogaster_al
------------------------------------------------------------
---------MGI-----------------SEEIKL--EELP--QEAKLAHPDAVVLVDR-
APGSSAASAGAALTVSMSVSGGAPSG-----------------ASGASGGTNSPVSDGNS
DCEADEYAPKRKQRRYRTTFTSFQLEELEKAFSRTHYPDVFTREELAMKIGLTEARIQVW
FQNRRAKWRKQEKVGPQS-------H-----------------PYNPYLPGGAA-TMQT-
-V------V-------------------------------------------------GA
ALPPNPFTHLGFQLRKPFDAQHAANLAA--FR---------YPHLSAAP------MIPSG
YFN-------------------------------------QFQRAPPHMLPHGM-A----
-------------GMYSPSSSFQSLLA----NMTAVPR-GTPLGK--------PPALLVG
SPDLHS---PNHMLASPPTSPAS-------------------------------------
-------------------------------------
>Glomeris_marginata_al
------------------------------------------------------------
--------------------------------------------------AEGSVHLDH-
Q--------------EVQIEEPHTQG-----------------QHMDDEIGNKMAKEDNS
DHEQEDFVPKRKQRRYRTTFTSYQLEELEKAFARTHYPDVFTREELAMRVDLTEARVQVW
FQNRRAKWRKQEKVGPQS-------H-----------------PYCNPFGNSASSGQAT-
-SLTPPVTG-------------------------------------------------AS
SLASNPFAALGY-LRKPFDATSAFLTSSSAQS---------YHPHSQIH------PHPHQ
LSH------------------------------------HPSVPPPPSLLPNYL-VTSPT
YRAALLAPTVPH-PPHYPHGTFQTLLA----NISNMAA-AA-------------------
----------AAAAASPPTPPGG-------------------------------------
-------------------------------------
>Phalangium_opilio_al_comp39144_c0_seq2
----------LDS---------------AEKILKSSGVHGLN-NIQEN---NNNSHHDDR
TST----RRNSAEDSCS------DGEFSVDDGIRDDVVN----HRSESPMD---CKRQQD
AGSPPL-----------SNNGDAN------------------MVNSSGR--PNPNGGGGG
GGTEPEDFPKRKQRRYRTTFTSFQLEELEKAFSRTHYPDVFTREELAMRVDLTEARVQVW
FQNRRAKWRKQEKAAGS--QAHQGYN-----------------PYSTGVPPGV-------
------------------------------------------------------------
------------------------------------------------------------
------------------------------------------------------------
------------------------------------------------------------
------------------------------------------------------------
-------------------------------------
>Parhyale_hawaiensis_aristaless1_TRINITY_DN66494
RSSPSFKPANEQETATQTEVQTSIHKPNNKRNLQSFHLHHIL-DQPP-----PTP-----
-----------------HINVV-DDDDQEDSSIRIKKNEIDYDSNEESQTRSLASKSTEF
SSQSSS--KELQKDAEDCTEDDAE------------------IDINEST------AEDVD
DVGDEVTPNKKKQRRYRTTFTSFQLEELEKAFSRTHYPDVFTREELAMKIGLTEARIQVW
FQNRRAKWRKQEKVGPSH-------------------------HLAGPFPSSSSVPLH--
---PPPLP----------------------------------------------------
------SSFIGTTYTSPFA-PPPHPPTGAPHSSGKTMD---FPILP-GV------PRLPG
YLTGLVPSCLAS--LGGLSSLGGLGAGA-----LRTDFNSHIRADLSSHLRNDL-GSPLR
GDLAPRLPLLPQTLPQSYPPVFQQILA----GLRP----PSI------------------
------------------------------------------------------------
-------------------------------------
>Parhyale_hawaiensis_aristaless2_TRINITY_DN64213
APSPPFSPANAGD---------------EP---QS--L-AHM-KLPMLHQGSGGPAHRNT
KKNRSA----------Q---------PDHDLELEVDVVE----TDSELETESS-STVSKM
EEDPSVVADGSSSHLEGCDGGEEV------------------ADENGGEDGED--CGEGG
SGGDTAGPTKRKQRRYRTTFTSYQLEELEKVFSRTHYPDVFTREELAMKIGLTEARIQVW
FQNRRAKWRKQEKVGPSS-------H-----------------PYGGAFPPTSPVPLH--
---PPPL----------------------------------------------PPSFGS-
---------TGGAYPHPFP-PHPSIRGGKPLETPRLSP---YLPSPPPS------LLHAS
YLAGGLPGLATP--TG----MASLLLRE-----LPSAYPRPALPA--------------L
--------------LPSQTPSFTTVLA----QLSH---RSKIDPS------AYYLP----
-------PYLAHLTALPPSTLPS-------------------------------------
-------------------------------------
>Parasteatoda_tepidariorum_al_XP_042901719.1 homeobox protein aristaless isoform X1
-----------------------------------------L-NLMEAHQKDQQPHHRKP
IHHH---HKLSV------VHLVGDKSP---------RPA----SSPEQMKP---CQQDAV
AEDLSVTGG--NDEV---DSGDEN------------------ISVADDDGENNKGSASAE
SLMEGDDFPKRKIRRYRTTFTSNQLDELERAFARTHYPDVFTREELAMRVDLTEARVQVW
FQNRRAKWRKQEKAAGGQ-SQSQGYN-----------------PYSASTALPS--LPA--
--------SAPGSGKPF--SALSY---------------------------PRSYDLGLL
NAAAVAHHHHHPQFPPPYL-PPPGLS--G-------L----FRP----------------
-------A-PSF--LT----QAGYSLRD-----LP--YTSLFPAA--------L-SSPYS
V------------TGSFPPTSFQTLLA----NLSA-QNRPKLTTSPELSPVA------T-
---EPYPSLLATSTASANS-----------------------------------------
-------------------------------------
>Archegozetes_longisetosus_aristaless
CTSPTIGSITTDN---------------NKAIKRSNGF-SIA-NLVFN---ENNQNVDKN
IINRVCNTGMGVLERCDPKNLLSDKISQIDEQLKADLYN----KGVVSPVP---SRSDVD
DDELSIKVD--DDERDHSDDDDNP------------------LRPRSGPDELDSQTIRNS
GEHHSDDFPKRKQRRYRTTFTSFQLEELEKAFSRTHYPDVFTREELAMRVDLTEARVQVW
FQNRRAKWRKQEKATGTGGNSTHGYN-----------------PYGGGTPSGATVLPSQ-
-VITNNMAAIHGSGAGHHGSASAA---------------------------ALSAVAGSP
GALFGPHAALAAAYRKPLL-DHPSLKSAGYLNTPAAM----FNP----------------
-------NSFSF--AN----AAAFPFRE-----LTAAYPQLFHGNPSANTISPF-ANPFL
S------------PYANATNSFQSLLA----SLSSSHNRPKIGDEAGMRSSSHFMAVQQN
CIDRQTPPLR-LSNSSPNEGLAHGSGSM---G--SSAVPAD----RRNTSIAALRL----
--KAREHEMAVMRSKDPNSSSSSDSSINNGTNDNTI-
>Pycnogonum_litorale_aristaless
------------------------------------------------------------
---------MG----------------------------ISYFMEPVNLTPSA-RRHEPV
TDDV---------DVVTCDETDRSNNQ------------HK-MSSIAEMHRRLSDGGAPS
PDHLDDYPPKRKQRRYRTTFSSFQLEELEKVFGRTHYPDVFTREELAMRVNLTEARVQVW
FQNRRAKWRKQEKVGPHE-------H-----------------PYSG-FPSNASASAS--
--------SFPVSGTPVRQGPIPA---------------------------HQPKWLPSL
DKISAENVSLYHRLRVPHVPQVPTIRLDGLY-----SM---YNPFMRTD------ERFRQ
W--TGLPSTMTAGSLSPCTSGAPYGIYQ-----FPGPSASLEHI----------------
--------------NSAASMEYKILLA----EMLAKRE--AMQ---QLESQSR-------
---------HQAMATSANTGSASSTETIATSG--MGGVADA----EKLRSIMALRQ----
--RANETISNIASE---N------RTLKKD-------
