# Supplementary material for: Developmental system drift in the patterning of the arthropod tarsus
Source: Proc Biol Sci. Author manuscript; Available in PMC 2026 Apr 16. (PMC13085155; doi:10.1098/rspb.2025.2557)
Supplement: Supplementary material 1 [file NIHMS2154831-supplement-Supplementary_material_1.txt]

>Dmel_CG34031
--DRKPRQAYSA-S---QLERLENEFNLDK-YLSVSKRVE---------------LSKSL
S-----------LTEVQVKTWFQNRRTKWKKQL
>Dmel_B-H1
--QRKARTAFTD-H---QLQTLEKSFERQK-YLSVQERQE---------------LAHKL
D-----------LSDCQVKTWYQNRRTKWKRQT
>Dmel_B-H2
--QRKARTAFTD-H---QLQTLEKSFERQK-YLSVQDRME---------------LANKL
E-----------LSDCQVKTWYQNRRTKWKRQT
>Dmel_CG11085
--PRRRRTAFTH-A---QLAYLERKFRCQK-YLSVADRSD---------------VAETL
N-----------LSETQVKTWYQNRRTKWKRQN
>Dmel_bsh
--RRKARTVFSD-P---QLSGLEKRFEGQR-YLSTPERVE---------------LATAL
G-----------LSETQVKTWFQNRRMKHKKQL
>Dmel_cad
--KDKYRVVYTD-F---QRLELEKEYCTSR-YITIRRKSE---------------LAQTL
S-----------LSERQVKIWFQNRRAKERKQN
>Dmel_Dbx
--GMMRRAVFSD-S---QRKGLEKRFQQQK-YISKPDRKK---------------LAERL
G-----------LKDSQVKIWFQNRRMKWRNSK
>Dmel_Dll
--MRKPRTIYSS-L---QLQQLNRRFQRTQ-YLALPERAE---------------LAASL
G-----------LTQTQVKIWFQNRRSKYKKMM
>Dmel_E5
--PKRVRTAFSP-T---QLLKLEHAFEGNH-YVVGAERKQ---------------LAQGL
S-----------LTETQVKVWFQNRRTKHKRMQ
>Dmel_ems
--PKRIRTAFSP-S---QLLKLEHAFESNQ-YVVGAERKA---------------LAQNL
N-----------LSETQVKVWFQNRRTKHKRMQ
>Dmel_en
--EKRPRTAFSS-E---QLARLKREFNENR-YLTERRRQQ---------------LSSEL
G-----------LNEAQIKIWFQNKRAKIKKST
>Dmel_inv
--DKRPRTAFSG-T---QLARLKHEFNENR-YLTEKRRQQ---------------LSGEL
G-----------LNEAQIKIWFQNKRAKLKKSS
>Dmel_eve
--VRRYRTAFTR-D---QLGRLEKEFYKEN-YVSRPRRCE---------------LAAQL
N-----------LPESTIKVWFQNRRMKDKRQR
>Dmel_unpg
--SRRRRTAFTS-E---QLLELEREFHAKK-YLSLTERSQ---------------IATSL
K-----------LSEVQVKIWFQNRRAKWKRVK
>Dmel_ind
--SKRIRTAFTS-T---QLLELEREFSHNA-YLSRLRRIE---------------IANRL
R-----------LSEKQVKIWFQNRRVKQKKGG
>Dmel_HHEX
--RKGGQIRFTS-Q---QTKNLEARFASSK-YLSPEERRH---------------LALQL
K-----------LTDRQVKTWFQNRRAKWRRAN
>Dmel_H2.0
--RSWSRAVFSN-L---QRKGLEIQFQQQK-YITKPDRRK---------------LAARL
N-----------LTDAQVKVWFQNRRMKWRHTR
>Dmel_lab
--NNSGRTNFTN-K---QLTELEKEFHFNR-YLTRARRIE---------------IANTL
Q-----------LNETQVKIWFQNRRMKQKKRV
>Dmel_pb
--PRRLRTAYTN-T---QLLELEKEFHFNK-YLCRPRRIE---------------IAASL
D-----------LTERQVKVWFQNRRMKHKRQT
>Dmel_bcd
--PRRTRTTFTS-S---QIAELEQHFLQGR-YLTAPRLAD---------------LSAKL
A-----------LGTAQVKIWFKNRRRRHKIQS
>Dmel_zen
--LKRSRTAFTS-V---QLVELENEFKSNM-YLYRTRRIE---------------IAQRL
S-----------LCERQVKIWFQNRRMKFKKDI
>Dmel_zen2
--SKRSRTAFSS-L---QLIELEREFHLNK-YLARTRRIE---------------ISQRL
A-----------LTERQVKIWFQNRRMKLKKST
>Dmel_Dfd
--PKRQRTAYTR-H---QILELEKEFHYNR-YLTRRRRIE---------------IAHTL
V-----------LSERQIKIWFQNRRMKWKKDN
>Dmel_Scr
--TKRQRTSYTR-Y---QTLELEKEFHFNR-YLTRRRRIE---------------IAHAL
C-----------LTERQIKIWFQNRRMKWKKEH
>Dmel_abd-A
--RRRGRQTYTR-F---QTLELEKEFHFNH-YLTRRRRIE---------------IAHAL
C-----------LTERQIKIWFQNRRMKLKKEL
>Dmel_Antp
--RKRGRQTYTR-Y---QTLELEKEFHFNR-YLTRRRRIE---------------IAHAL
C-----------LTERQIKIWFQNRRMKWKKEN
>Dmel_ftz
--SKRTRQTYTR-Y---QTLELEKEFHFNR-YITRRRRID---------------IANAL
S-----------LSERQIKIWFQNRRMKSKKDR
>Dmel_Ubx
--RRRGRQTYTR-Y---QTLELEKEFHTNH-YLTRRRRIE---------------MAHAL
C-----------LTERQIKIWFQNRRMKLKKEI
>Dmel_Abd-B
--VRKKRKPYSK-F---QTLELEKEFLFNA-YVSKQKRWE---------------LARNL
Q-----------LTERQVKIWFQNRRMKNKKNS
>Dmel_lbe
--KRKSRTAFTN-H---QIFELEKRFLYQK-YLSPADRDE---------------IAASL
G-----------LSNAQVITWFQNRRAKQKRDI
>Dmel_lbl
--KRKSRTAFTN-Q---QIFELEKRFLYQK-YLSPADRDE---------------IAGGL
G-----------LSNAQVITWFQNRRAKLKRDM
>Dmel_btn
--NRKERTAFSK-T---QLKQLEAEFCYSN-YLTRLRRYE---------------IAVAL
E-----------LTERQVKVWFQNRRMKCKRIK
>Dmel_exex
--TRRPRTAFTS-Q---QLLELEKQFKQNK-YLSRPKRFE---------------VASGL
M-----------LSETQVKIWFQNRRMKWKRSK
>Dmel_Dr
--NRKPRTPFTT-Q---QLLSLEKKFREKQ-YLSIAERAE---------------FSSSL
R-----------LTETQVKIWFQNRRAKAKRLQ
>Dmel_CG15696
--GRLPRIPFTP-Q---QLQALENAYKESN-YLSAEDANK---------------LADSL
E-----------LTNTRVKIWFQNRRARERREK
>Dmel_lms
--KKRPRTAFSA-A---QIKALETEFERGK-YLSVAKRTA---------------LAKQL
Q-----------LTETQIKIWFQNRRTKWKRKY
>Dmel_slou
--PRRARTAFTY-E---QLVSLENKFKTTR-YLSVCERLN---------------LALSL
S-----------LTETQVKIWFQNRRTKWKKQN
>Dmel_scro
--RRKRRVLFTQ-A---QVYELERRFKQQR-YLSAPEREH---------------LASLI
H-----------LTPTQVKIWFQNHRYKCKRQA
>Dmel_vnd
--KRKRRVLFTK-A---QTYELERRFRQQR-YLSAPEREH---------------LASLI
R-----------LTPTQVKIWFQNHRYKTKRAQ
>Dmel_bap
--KKRSRAAFSH-A---QVFELERRFAQQR-YLSGPERSE---------------MAKSL
R-----------LTETQVKIWFQNRRYKTKRKQ
>Dmel_tin
--KRKPRVLFSQ-A---QVLELECRFRLKK-YLTGAEREI---------------IAQKL
N-----------LSATQVKIWFQNRRYKSKRGD
>Dmel_Hmx
--KKKTRTVFSR-A---QVFQLESTFDLKR-YLSSSERAG---------------LAASL
R-----------LTETQVKIWFQNRRNKWKR--
>Dmel_HGTX
--KKHTRPTFSG-Q---QIFALEKTFEQTK-YLAGPERAK---------------LAYAL
G-----------MSESQVKVWFQNRRTKWRK--
>Dmel_NK7.1
--KKKARTTFTG-R---QIFELEKMFENKK-YLSASERTE---------------MAKLL
M-----------VTETQVKIWFQNRRTKWKK--
>Dmel_CG18599
--NKRVRTIFTP-E---QLECLEAEFERQQ-YMVGPERLY---------------LAHTL
K-----------LTEAQVKVWFQNRRIKWRKHH
>Dmel_ro
--QRRQRTTFST-E---QTLRLEVEFHRNE-YISRSRRFE---------------LAETL
R-----------LTETQIKIWFQNRRAKDKRIE
>Dmel_C15
--RKKPRTSFTR-I---QVAELEKRFHKQK-YLASAERAA---------------LARGL
K-----------MTDAQVKTWFQNRRTKWRR--
>Dmel_schlank
--GIRSSRPKKA-A---NVPILEKTYAKST-RLDKKKLVP---------------LSKQT
D-----------MSEREIERWWRLRRAQDKPST
>Dmel_dveHD1
---TRMRTSFDPEM---ELPKLQKWFADNP-HPSRQQIQT---------------YVVQL
N-ALESRRGRKPLDVNNVVYWFKNARAAQKRAE
>Dmel_dveHD2
--RKRNRTFIDPVT---EVPKLEQWFAMNT-HPSHNLILK---------------YTEDL
N-TMPYRQKFPRLESKNVQFWFKNRRAKCKRLK
>Dmel_ct
--SKKQRVLFSE-E---QKEALRLAFALDP-YPNVGTIEF---------------LANEL
G-----------LATRTITNWFHNHRMRLKQQV
>Dmel_onecut
--PKKPRLVFTD-L---QRRTLQAIFKETK-RPSKEMQVT---------------IARQL
G-----------LEPTTVGNFFMNARRRSMDKW
>Dmel_tup
--PTRVRTVLNE-K---QLHTLRTCYNANP-RPDALMKEQ---------------LVEMT
S-----------LSPRVIRVWFQNKRCKDKKKT
>Dmel_Lim1
--RRGPRTTIKA-K---QLEVLKTAFNQTP-KPTRHIREQ---------------LAKET
G-----------LPMRVIQVWFQNKRSKERRMK
>Dmel_ap
--TKRMRTSFKH-H---QLRTMKSYFAINH-NPDAKDLKQ---------------LSQKT
G-----------LPKRVLQVWFQNARAKWRRMM
>Dmel_Lim3
--NKRPRTTITA-K---QLETLKTAYNNSP-KPARHVREQ---------------LSQDT
G-----------LDMRVVQVWFQNRRAKEKRLK
>Dmel_Awh
--TKRVRTTFTE-E---QLQVLQANFQIDS-NPDGQDLER---------------IASVT
G-----------LSKRVTQVWFQNSRARQKKHI
>Dmel_CG4328
--PKRPRTILNT-Q---QRRAFKASFEVSP-KPCRKVREN---------------LAKDT
G-----------LSLRIVQVWFQNQRAKVKKIQ
>Dmel_Lmx1a
--PKRPRTILTS-Q---QRKQFKASFDQSP-KPCRKVREA---------------LAKDT
G-----------LSVRVVQVWFQNQRAKMKKIQ
>Dmel_nub
--RRKKRTSIET-T---IRGALEKAFLANQ-KPTSEEITQ---------------LADRL
S-----------MEKEVVRVWFCNRRQKEKRIN
>Dmel_pdm2
--RRKKRTSIET-T---VRTTLEKAFLMNC-KPTSEEISQ---------------LSERL
N-----------MDKEVIRVWFCNRRQKEKRIN
>Dmel_vvl
--KRKKRTSIEV-S---VKGALEQHFHKQP-KPSAQEITS---------------LADSL
Q-----------LEKEVVRVWFCNRRQKEKRMT
>Dmel_acj6
--GEKKRTSIAA-P---EKRSLEAYFAVQP-RPSGEKIAA---------------IAEKL
D-----------LKKNVVRVWFCNQRQKQKRIV
>Dmel_pdm3
--KRKRRTSFTP-Q---ALELLNAHFERNT-HPSGTEITG---------------LAHQL
G-----------YEREVIRIWFCNKRQALKNTV
>Dmel_al
--QRRYRTTFTS-F---QLEELEKAFSRTH-YPDVFTREE---------------LAMKI
G-----------LTEARIQVWFQNRRAKWRKQE
>Dmel_Pph13
--QRRYRTTFNT-L---QLQELERAFQRTH-YPDVFFREE---------------LAVRI
D-----------LTEARVQVWFQNRRAKWRKQE
>Dmel_CG11294
--QRRNRTTFTP-Q---QLQELEALFQKTH-YPDVFLREE---------------VALRI
S-----------LSEARVQVWFQNRRAKWRKQA
>Dmel_Drgx
--QRRNRTTFTL-Q---QLEELETAFAQTH-YPDVFTRED---------------LAMKI
N-----------LTEARVQVWFQNRRAKWRKAE
>Dmel_Gsc
--KRRHRTIFTE-E---QLEQLEATFDKTH-YPDVVLREQ---------------LALKV
D-----------LKEERVEVWFKNRRAKWRKQK
>Dmel_hbn
--VRRSRTTFTT-F---QLHQLERAFEKTQ-YPDVFTRED---------------LAMRL
D-----------LSEARVQVWFQNRRAKWRKRE
>Dmel_otp
--QKRHRTRFTP-A---QLNELERCFSKTH-YPDIFMREE---------------IAMRI
G-----------LTESRVQVWFQNRRAKWKKRK
>Dmel_oc
--QRRERTTFTR-A---QLDVLEALFGKTR-YPDIFMREE---------------VALKI
N-----------LPESRVQVWFKNRRAKCRQQL
>Dmel_gsb
--QRRSRTTFSN-D---QIDALERIFARTQ-YPDVYTREE---------------LAQST
G-----------LTEARVQVWFSNRRARLRKQL
>Dmel_gsb-n
--QRRSRTTFTA-E---QLEALERAFSRTQ-YPDVYTREE---------------LAQTT
A-----------LTEARIQVWFSNRRARLRKHS
>Dmel_prd
--QRRCRTTFSA-S---QLDELERAFERTQ-YPDIYTREE---------------LAQRT
N-----------LTEARIQVWFSNRRARLRKQH
>Dmel_ey
--LQRNRTSFTN-D---QIDSLEKEFERTH-YPDVFARER---------------LAGKI
G-----------LPEARIQVWFSNRRAKWRREE
>Dmel_toy
--LQRNRTSFSN-E---QIDSLEKEFERTH-YPDVFARER---------------LADKI
G-----------LPEARIQVWFSNRRAKWRREE
>Dmel_eyg
--FRRNRTTFSP-E---QLEELEKEFDKSH-YPCVSTRER---------------LSSRT
S-----------LSEARVQVWFSNRRAKWRRHQ
>Dmel_toe
--FRRNRTTFSP-E---QLDELEKEFDKSH-YPCVNTREK---------------LAART
A-----------LSEARVQVWFSNRRAKWRRHQ
>Dmel_PHDP
--QRRIRTTFTS-N---QLNELEKIFLETH-YPDIYTREE---------------IASKL
H-----------LTEARVQVWFQNRRAKFRKQE
>Dmel_Ptx1
--QRRQRTHFTS-Q---QLQELEHTFSRNR-YPDMSTREE---------------IAMWT
N-----------LTEARVRVWFKNRRAKWRKRE
>Dmel_CG32532
--RRRHRTTFTQ-E---QLAELEAAFAKSH-YPDIYCREE---------------LARTT
K-----------LNEARIQVWFQNRRAKYRKQE
>Dmel_CG9876
--PRRNRTTFSS-A---QLTALEKVFERTH-YPDAFVREE---------------LATKV
H-----------LSEARVQVWFQNRRAKFRRNE
>Dmel_Rx
--HRRNRTTFTT-Y---QLHELERAFEKSH-YPDVYSREE---------------LAMKV
N-----------LPEVRVQVWFQNRRAKWRRQE
>Dmel_repo
--KKKTRTTFTA-Y---QLEELERAFERAP-YPDVFAREE---------------LAIKL
N-----------LSESRVQVWFQNRRAKWRKHE
>Dmel_CG34367
--QRRSRTNFTL-D---QLNELERLFEETH-YPDAFMREE---------------LSQRL
G-----------LSEARVQVWFQNRRAKCRKHE
>Dmel_OdsH
--KRRGRTNFNS-W---QLRELERVFQGSH-YPDIFMREA---------------LATKL
D-----------LMEGRIAVWFQNRRAKWRKQE
>Dmel_unc-4
--RRRSRTNFNS-W---QLEELERAFSASH-YPDIFMREA---------------LAMRL
D-----------LKESRVAVWFQNRRAKVRKRE
>Dmel_Vsx1
--RRHGRTIFTS-S---QLEELEKAFKEAH-YPDVSAREL---------------LSMKT
G-----------LAEDRIQVWYQNRRAKWRKTE
>Dmel_Vsx2
--RRHSRTIFTS-Y---QLEKLEEAFKEAH-YPDVYAREM---------------LSLKT
E-----------LPEDRIQVWFQNRRAKWRKTE
>Dmel_pros
--TPLHSSTLTP-M---HLRKAKLMFFWVR-YPSSAVLKM---------------YFPDI
K--------FNKNNTAQLVKWFSNFREFYYIQM
>Dmel_so
--GEETSYCFKE-K---SRSVLRDWYSHNP-YPSPREKRD---------------LAEAT
G-----------LTTTQVSNWFKNRRQRDRAAE
>Dmel_Optix
--GEQKTHCFKE-R---TRSLLREWYLQDP-YPNPTKKRE---------------LAKAT
G-----------LNPTQVGNWFKNRRQRDRAAA
>Dmel_Six4
--GEETVYCFKE-K---SRNALKDCYLTNR-YPTPDEKKT---------------LAKKT
G-----------LTLTQVSNWFKNRRQRDRTPQ
>Dmel_ara
AARRKNATREST-A---TLKAWLNEHKKNP-YPTKGEKIM---------------LAIIT
K-----------MTLTQVSTWFANARRRLKKEN
>Dmel_caup
AARRKNATREST-A---TLKAWLSEHKKNP-YPTKGEKIM---------------LAIIT
K-----------MTLTQVSTWFANARRRLKKEN
>Dmel_mirr
GARRKNATRETT-S---TLKAWLNEHKKNP-YPTKGEKIM---------------LAIIT
K-----------MTLTQVSTWFANARRRLKKEN
>Dmel_hth
--NQKKRGIFPK-VATNILRAWLFQHLTHP-YPSEDQKKQ---------------LAQDT
G-----------LTILQVNNWFINARRRIVQPM
>Dmel_CG11617
---RATKRLFTP-DIKRMLKDWLIRRRENP-YPSREEKKQ---------------LAAET
G-----------LTYTQICNWFANWRRKLKNSE
>Dmel_exd
--ARRKRRNFSK-QASEILNEYFYSHLSNP-YPSEEAKEE---------------LARKC
G-----------ITVSQVSNWFGNKRIRYKKNI
>Dmel_achi
--LRKRRGNLPK-TSVKILKRWLYEHRYNA-YPSDAEKFT---------------LSQEA
N-----------LTVLQVCNWFINARRRILPEM
>Dmel_vis
--LRKRRGNLPK-SSVKILKRWLYEHRYNA-YPSDAEKFT---------------LSQEA
N-----------LTVLQVCNWFINARRRILPEM
>Dmel_zfh1
--KVRVRTAINE-E---QQQQLKQHYSLNA-RPSRDEFRM---------------IAARL
Q-----------LDPRVVQVWFQNNRSRERKMQ
>Dmel_zfh2HD1
--QKRARTRITD-D---QLKILRAHFDINN-SPSEESIME---------------MSQKA
N-----------LPMKVVKHWFRNTLFKERQRN
>Dmel_zfh2HD2
--KRANRTRFTD-Y---QIKVLQEFFENNS-YPKDSDLEY---------------LSKLL
L-----------LSPRVIVVWFQNARQKQRKIY
>Dmel_zfh2HD3
--NKRLRTTILP-E---QLNFLYECYQSES-NPSRKMLEE---------------ISKKV
N-----------LKKRVVQVWFQNSRAKDKKSR
>Popi_Abox
-------------------------IQIDK-YLSVSKRME---------------LSAAL
N-----------LTEVQIKTWFQNRR-------
>Popi_Barhl-1
--QRKARTAFTD-H---QLQTLEKSFERQK-YLSVQDRME---------------LAAKL
N-----------LTDTQVKTWYQNRR-------
>Popi_Barhl-2
--PRKPRTAFTD-D---QLKELEKSFETQK-YLSVQERLE---------------LAAKL
D-----------LSDTQVKTWYQNRR-------
>Popi_Barhl-3
--MWKRRIYFKI-N---RLQTLEKSFERQK-YLSVQDRME---------------LAAKL
N-----------LTDTQVKTWYQNRR-------
>Popi_Bari
--PRRRRTAFTQ-T---QLTFLERRFRCQK-YLSVADRGA---------------VAESL
S-----------LTETQVKTWYQNRR-------
>Popi_Barx
--VRRNRTVFTE-L---QLMGLERRFDSQK-YLSTPDRAE---------------LARAL
G-----------LTQLQVKTWYQNRRMKWKKQV
>Popi_Bsx
--RRKARTVFSD-H---QLHGLEKRFESQR-YLSTPERLE---------------LATNL
S-----------LSETQVKTWFQNRRMKHKKQM
>Popi_Cdx
--KDKYRVVYTD-M---QRLELEKEFHYSR-YITIRRKGE---------------LASVL
G-----------LSERQVKIWFQNRRAKERKQ-
>Popi_Dbx
--GMMRRAVFSD-A---QRQGLEKRFQVQK-YISKPDRKK---------------LAEKL
G-----------LKDSQVKIWFQNRRMKWRNSK
>Popi_Dlx
--MRKPRTIYSS-L---QLQQLNRRFQRTQ-YLALPERAE---------------LAASL
G-----------LTQTQVKIWFQNRRSKYKKML
>Popi_Emx1
--PKRIRTAFSP-S---QLLKLEHAFEKNH-YVVGAERKQ---------------LAQSL
S-----------LTETQVKVWFQNRRTKHKRQK
>Popi_Emx2
--PKRIRTAFSP-S---QLLKLEHAFEKNH-YVVGAERKQ---------------LAQSL
S-----------LTETQVKVWFQNRRTKHKRQK
>Popi_En
--EKRPRTAFTA-E---QLARLKQEFQENR-YLTEKRRQD---------------LAKDL
K-----------LNESQIKIWFQNKRAKIKKAS
>Popi_Evx
--IRRYRTAFSR-E---QLIRLEKEFCREN-YVSRPRRCE---------------LAAAL
N-----------LPESTIKVWFQNRRMKDKRQR
>Popi_Gbx
--SRRRRTAFTS-E---QLLELEKEFHSKK-YLSLTERSQ---------------IAHAL
K-----------LSEVQVKIWFQNRRAKWKRVK
>Popi_Gsx-1
--TKRIRTAFTS-S---QLLELEREFAANM-YLSRLRRIE---------------IANYL
G-----------LSEKQVKIWFQNRRVKYKKEV
>Popi_Gsx-2
--NKRARTAFTS-T---QLLELEREFNSNM-YLSRLRRIE---------------IATYL
K-----------LSEKQVKIWFQNRRVKHKKES
>Popi_Hhex
--RKGGQIRFTT-N---QTGELEKTFRIHK-YLSPSERRK---------------LSHSL
R-----------LSERQVKTWFQNRRAKWRRLK
>Popi_Hlx
--RSWSRAVFSN-L---QRKGLEKRFNIQK-YITKPDRRQ---------------LAATL
G-----------LTDAQVKVWFQNRRMKWRHSK
>Popi_lab
--PGSGRTNFTT-K---QLTELEKEFHFNK-YLTRARRIE---------------IATAL
Q-----------LNETQVKIWFQNRRMKQKKRM
>Popi_pb
--PRRLRTAYTN-T---QLLELEKEFHFNK-YLCRPRRIE---------------IAASL
D-----------LTERQVKVWFQNRRMKHKRQS
>Popi_Hox3
--VKRPRTAYTN-N---QLVELEKEFHFNR-YLCRPRRVE---------------LAAQL
S-----------LSERQIKVWFQNRRMKYKKDS
>Popi_Dfd
--PKRQRTAYTR-H---QILELEKEFHFNR-YLTRRRRIE---------------IAHAL
C-----------LSERQIKIWFQNRRMKWKKDN
>Popi_Scr
--TKRQRTSYTR-Y---QTLELEKEFHFNR-YLTRRRRIE---------------IAHAL
C-----------LSERQIKIWFQNRRMKWKKEH
>Popi_abd-A
--RRRGRQTYTR-F---QTLELEKEFHFKQ-YLTRRRRIE---------------IAHAL
C-----------LTERQIKIWFQNRRMKHKKEM
>Popi_Antp
--RKRGRQTYTR-Y---QTLELEKEFHFNR-YLTRRRRIE---------------IAHAL
C-----------LTERQIKIWFQNRRMKWKKEN
>Popi_ftz
--QKRTRQTYTR-I---QTLELEKEFHFNR-YLTRRRRIE---------------IAHSL
G-----------LTERQIKIWFQNRRMKAKKET
>Popi_Ubx
--RRRGRQTYTR-Y---QTLELEKEFHTNH-YLTRRRRIE---------------MAHAL
C-----------LTERQIKIWFQNRRMKLKKEI
>Popi_Abd-B
--VRKKRKPYSK-F---QTLELEKEFLYNA-YVSKQKRWE---------------LARNL
N-----------LTERQVKIWFQNRRMKSKKNS
>Popi_Lbx
--KRKSRTAFTN-H---QIFELEKRFLYQK-YLSPADRDE---------------IAQSL
G-----------LTNAQVITWFQNRRAKLKRDM
>Popi_Meox
--PRKERTAFTK-S---QLQELEQEFTHHN-YLTRLRRYE---------------IAVSL
D-----------LTERQVKVWFQNRRMKWKRTK
>Popi_Mnx
--TRRPRTAFTS-Q---QLLELENQFRLNK-YLSRPKRFE---------------VATNL
M-----------LTETQVKIWFQNRRMKWKRSK
>Popi_Msx1
--NRKPRTPFTT-Q---QLLALERKFRTKQ-YLSIAERAE---------------FSSSL
N-----------LTETQVKIWFQNRRAKEKRLK
>Popi_Msx2
--NRKPRTPFTT-Q---QLLALERKFRAKQ-YLSIAERAE---------------FSSSL
N-----------LTETQVKIWFQNRRAKEKRLK
>Popi_Nedx
--RKRPRTAFTT-S---QIKALESEFEKNK-YLSVSKRTQ---------------LSKTL
K-----------LTETQIKIWFQNRRTKWKRKY
>Popi_NK1
--PRRARTAFTY-E---QLVALENKFKTTR-YLSVCERLN---------------LALSL
R-----------LTETQVKIWFQNRRTKWKKQN
>Popi_NK2.1
--RRKRRVLFTQ-A---QVYELERRFKQQK-YLSAPEREH---------------LASLI
H-----------LTPTQVKIWFQNHRYKCKRQA
>Popi_NK2.2
--KRKRRVLFSK-Q---QTFELEKRFRLQR-YLSAPEREF---------------LASQI
H-----------LTPTQVKIWFQNHRYKTKRAR
>Popi_NK3
--KKRSRAAFSH-A---QVFELERRFSHQR-YLSGPERAD---------------LARSL
K-----------LTETQVKIWFQNRRYKTKRRQ
>Popi_NK4
--RRKPRVLFSQ-A---QVYELERRFKQQR-YLSAPEREQ---------------LATVL
K-----------LTSTQVKIWFQNRRYKCKRQR
>Popi_NK5
--KKKTRTVFTR-S---QVFQLESTFDMKR-YLSSSERAG---------------LAASL
H-----------LTETQVKIWFQNRRNKWKR--
>Popi_NK6
--KKHTRPTFSG-H---QIYVLEKTFEQTK-YLAGPERAK---------------LAYAL
G-----------MTESQVKVWFQNRRTKWRK--
>Popi_NK7
--KKKARTTFTG-R---QIFELEKQFEIKK-YLSSSERAD---------------MAKLL
N-----------VTETQVKIWFQNRRTKWKK--
>Popi_Noto
--SKRVRTIFTP-E---QLERLEREFERQQ-YMVGPERLY---------------LASAL
Q-----------LSEAQVKVWFQNRRIKWRKQH
>Popi_Ro
--QRRQRTTFTS-E---QTLRLEMEYHRNE-YISRPRRFE---------------LAESL
D-----------LTETQIKIWFQNRRAKDKRIE
>Popi_Tlx
--RKKPRTSFTR-M---QICELEKRFHKQK-YLASAERAA---------------LAKQL
K-----------MTDAQVKTWFQNRRTKWR---
>Popi_Vax
--PKRSRTSFNQ-W---QLDALEREFLRCHGYVVGKDRTN---------------LSKSL
G-----------LTETQVKVWFQNRRTKFKKDA
>Popi_Cers
-GLKSTKLKRAP-----DNGVLEKAFRANG-RIGYKQIQG---------------LAKQL
D-----------WSERKVERWIRQRNQQEKPTT
>Popi_CmpHD1
--RTRIRTSFDPEL---ELPKLQQWFNQNQ-HPSRVQIQQ---------------YVKEL
N-SLESRRGRKPLDINNVVYWFKNARAAHKRQE
>Popi_CmpHD2
--RKRNRTFIDPVT---EVPRLESWFSVNT-HPSHSQIVR---------------YTQDL
N-NMPYRSKFPKLEPKNIQFWFKNRRAKCKRLN
>Popi_Cux
--AKKPRVLFSE-E---QKEALRLAFSMDP-YPSTATIEF---------------LATEL
N-----------LSVRTITNWFHNHRMRLKQHI
>Popi_Onecut
--PKKPRLVFTD-L---QRRTLQAIFKETK-RPSKEMQIT---------------ISQQL
G-----------LELSTVGNFFMNARRRSQDKW
>Popi_SatB
--PQDGRLTFHAVH---ELPKLKEWFKESS-NPLIKTLEM---------------YVEEI
NSGHIRQQDRPKITIGTLKNWWKNERQRTKRQ-
>Popi_Hmbox
---KRERFTFKA-A---HLAILERYYEKDP-YPDNDTREKIMEECNKAVSKDRLVLNEKE
K-----------LTPAVVSNWFNNRRKEAKKL-
>Popi_Isl
--PTRVRTVLNE-K---QLHTLRTCYAANP-RPDALMKEQ---------------LVEMT
G-----------LSPRVIRVWFQNKRCKDKKKS
>Popi_Lhx1/5
--RRGPRTTIKA-K---QLETLKAAFAATP-KPTRHIREQ---------------LAQET
G-----------LNMRVIQVWFQNRRSKERRMK
>Popi_Lhx2/9-1
--CKRMRTSFKH-Q---QLRAMKEHFAANH-NPDAKELKQ---------------LAQKT
G-----------LSKRVLQV-------------
>Popi_Lhx2/9-2
--TKRMRTSFKH-H---QLRTMKSYFSINQ-NPDAKDLKQ---------------LAQKT
G-----------LSKRVLQVWFQNARAKWRRNN
>Popi_Lhx3/4
--TKRPRTTITA-K---QLETLKSAYNNSP-KPARHVREQ---------------LSQDT
G-----------LDMRVVQVWFQNRRAKEKRLK
>Popi_Lhx6/8
--TKRVRTTFTE-E---QLQVLQANFNLDS-NPDGQDLER---------------IAQIT
G-----------LSKRVTQVWFQNSRARQKKYL
>Popi_Lmx
--PKRPRTILTT-A---QRRAFKASFEISQ-KPCRKVRES---------------LAKET
G-----------LSVRIVQVWFQNQRAKVLKKI
>Popi_Pou2-1
--RRKKRTSIET-S---VRVALEKAFVQNP-KPTSEEITM---------------LADSL
S-----------MEKEVVRVWFCNRRQKEKRIN
>Popi_Pou2-2
--RRKKRTSIET-S---VRVALEKAFVQNP-KPTSEEITM---------------LADSL
S-----------MEKEVVRVWFCNRRQKEKRIN
>Popi_Pou3
--KRKKRTSIEV-S---VKGALETHFHKQP-KPSAQEIAS---------------LADSL
Q-----------LEKEVVRVWFCNRRQKEKRMT
>Popi_Pou4
--KKRKRTSIAA-P---EKRSLEAYFAVQP-RPSGEKIAA---------------IAEKL
D-----------LKKNVVRVWFCNQRQKQKRMK
>Popi_Pou6
--KRKRRTSFTP-A---ALEVLNIFFEKGS------EMTD---------------LAEKL
N-----------YDREVVRVWFCNKRQALKNTI
>Popi_Arx1
--QRRYRTTFTS-F---QLEELEKAFSRTH-YPDVFTREE---------------LAMRV
D-----------LTEARVQVWFQNRRAKWRKQE
>Popi_Arx2
--QRRYRTTFSV-Q---QLDELEKAFQKTH-YPDVFYREE---------------LASKI
D-----------LSEARVQVWFQNRRAKFRKGE
>Popi_CG11294
--QRRNRTTFTP-Q---QLNELEAVFQRTH-YPDVFLRED---------------VARKI
N-----------LSEARVQV-------------
>Popi_Dmbx
--QRRSRTAFTH-Q---QLDALEKTFAKTQ-YPDVVTRER---------------LALCT
A-----------LPEARIQVWFKNRRAKYRKVA
>Popi_Drgx
-----------------QLEELEKAFAQTH-YPDVFTRED---------------LAMKI
N-----------LTEARVQVWFQNRRAKWRKAE
>Popi_Gsc
--KRRHRTIFSE-E---QLEQLEAAFERTQ-YPDILLREE---------------LAMRV
D-----------LREERVEVWFKNRRAKQRKQQ
>Popi_Hbn
--IRRSRTTFTT-Y---QLHQLERAFEKTQ-YPDVFTREE---------------LAMRL
D-----------LSEARVQ-WFKNRRAKWRKRE
>Popi_Otp
--QKRHRTRFTP-A---QLQELERSFSKTH-YPDIFMREE---------------LAMRI
G-----------LTESRVQ--------------
>Popi_Otx
--QRRERTTLHT-R---PAGYPGSALRQDS-LPGHLMREE---------------VALKI
N-----------LPESRVQVWFKNRRAKCRQQL
>Popi_gsb-1
--QRRSRTTFTA-L---QLDELEKAFERTQ-YPDIYTREE---------------LAQRT
K-----------LTEARVQVWFSNRRARWRKQL
>Popi_gsb-2
--QRRSRTTFTA-L---QLDELEKAFERTQ-YPDIYTREE---------------LAQRT
K-----------LTEARIQVWFSNRRARWRKQM
>Popi_prd
--QRRSRTTFTA-E---QLEELERAFERTQ-YPDVYTREE---------------LAQRT
K-----------LTEARVQVWFSNRRARWRKQM
>Popi_Pax4/6-1
--LQRNRTSFTP-E---QIESLEKEFERTH-YPDVFARER---------------LAAKI
D-----------LPEARIQVWFSNRRAKWRREE
>Popi_Pax4/6-2
--LQRNRTSFTN-E---QIEALEKEFERTH-YPDIFARER---------------LAEKI
T-----------LPEARIQVWFSNRRAKWRREE
>Popi_Pax4/6-3-1
--FRRNRTTFNP-D---QLEVLEEEFEKTH-YPCVSTRER---------------LASKT
S-----------LSEARVQVWFSNRRAKWRRHQ
>Popi_Pax4/6-3-2
--FRRNRTTFSP-E---QLEVLEEEFEKTH-YPCVSTRER---------------LASKT
N-----------LSEARVQVWFSNRRAKWRRHQ
>Popi_Pax4/6-3-3
--FRRNRTTFSP-D---QLEVLEEEFEKTH-YPCVSTRER---------------LASKT
S-----------LSEARVQVWFSNRRAKWRRHQ
>Popi_Phox
--QRRIRTTFTS-A---QLKELERAFQETH-YPDIYTREE---------------IAMKT
D-----------LTEARVQVWFQNRRAKFRKQE
>Popi_Pitx
--QRRQRTHFTS-Q---QLQELEATFSRNR-YPDMSTREE---------------IAMWT
N-----------LTEARVRVWFKNRRAKYRKVA
>Popi_Prop
--RRRHRTTFTQ-E---QLQELEAAFAKSH-YPDIYCREE---------------LARIT
K-----------------QVWFQNRRAKYRKQE
>Popi_Prrx
--RRRSRTAFTN-A---QLEALEKIFERTH-YPDAFVRED---------------LAKNV
H-----------LSEARVQVWFQNRRAKFRRNE
>Popi_Rax
--HRRNRTTFTT-Y---QLHELERAFEKSH-YPDVYSREE---------------LAMKV
N-----------LPEVRVQVWFQNRRAKWRRQE
>Popi_Repo
--HYRLRTTFTA-Y---QLEELERAFQRAP-YPDVFAREE---------------LALRL
N-----------LSESRVQVWFQNRRAKWRKRE
>Popi_Shox
--QRRSRTNFTL-E---QLNELERLFDETH-YPDAFMREE---------------LSQRL
G-----------LSEARVQVWFQNRRAKCRKHE
>Popi_Uncx
--RRRTRTNFNG-W---QLEELEKAFEASH-YPDVFMREA---------------LAMRL
D-----------LVESRVQVWFQNRRAKWRKKE
>Popi_Vsx
--LFVYRTIFTS-Y---QLEELEKAFKEAH-YPDVYAREM---------------LSLKT
D-----------LPEDRIQVWFQNRRAKWRKTE
>Popi_Prox
----VHTSTLTP-M---HLRKAKLMFFYVR-YPSSAILKM---------------YFPDI
K--------FNKNNTAQLVKWFSNFREFYYIQM
>Popi_Six1/2
--GEETSYCFKE-K---SRNVLREWYAHNP-YPSPREKRE---------------LAEAT
G-----------LTTTQVSNWFKNRRQRDRAAE
>Popi_Six3/6
--GEQKTHCFKE-R---TRSLLREWYLQDP-YPNPTKKRE---------------LAQAT
G-----------LTPTQVGNWFKNRRQRDRAAA
>Popi_Six4/5
--GQETIYCFKE-K---SRIALKEFFQTNP-YPSPKDKKD---------------LAKET
C-----------LTLTQVSNWFKNRRQRSRTQ-
>Popi_Irx1
GARRKNVTRDST-T---TLKAWLGEHRKNP-YPTKGEKIM---------------LAIIT
K-----------MTLTQVSTWFANARRRLKKEN
>Popi_Irx2
GARRKNATRETT-A---TLKAWLSEHRKNP-YPTKGEKIM---------------LAIIT
K-----------MTLTQVSTWFANARRRLKKEN
>Popi_Irx3
AARRKNATRETT-N---TLKAWLYEHRKNP-YPTKGEKIM---------------LAIIT
K-----------MTLTQVSTWFANARRRLKKEN
>Popi_Meis
--RQKKRGIFPK-VATNIMRAWLFQHLTHP-YPSEDQKKQ---------------LAQDT
G-----------LTILQVNNWFINARRRIVQPM
>Popi_Mkx
--ERQKRHVLQDMA--RPLKQWLIRHRGHP-YPSKLEKIA---------------LALGS
Q-----------MTLVQVSNWFANARRRLKNTV
>Popi_Pbx
--KRRKRRNFSK-QATEILNEYFYSHLSNP-YPSEEAKEE---------------LARKC
G-----------ITVSQVSNWFGNKRIRYKKNI
>Popi_Pknox
--KKQKRGVLPK-HATSIMKSWLFQHLVHP-YPTEDEKRQ---------------LATQT
N-----------LTLLQVNNWFINARRRILQPM
>Popi_Tgif
--SRKRRGNLPK-ESVRILRMWLYEHRYNA-YPSDQEKVL---------------LSKEA
N-----------LSVLQVCNWFINARRRILPDI
>Popi_Lhx-like
--QKLEKCAIVR-HIYLKLERLESEFERQQ-YMRGP--------------------GSRL
H-----------LSEAQVKVWFQASNEGNSTSK
>Popi_PRD-un
--QPRGRTSFST-W---QISELESVFRLTH-YPDVYLRES---------------LASRL
N-----------IEESRVQVWFQNRRAKYRRCR
>Popi_TALE-un
--GVRKTLSLPL-RAKVVLDSWYESHKDNP-FPTRGEKES---------------LSKQS
G-----------LTLTQVQTWFANLRRRKLKSC
>Popi_ZfhxHD1
--QKRARTRISD-D---QLKILRAYFDINN-SPSEEQLIE---------------MSEKS
G-----------LPLKVIKHWFRNTLFKERQRN
>Popi_ZfhxHD2
--KRANRTRFTD-Y---QIKVLQEFFESNA-YPKDDDLEY---------------LSKLL
N-----------LSPRVIVVWFQNARQKARKVY
>Popi_ZfhxHD3
--DKRLRTTILP-E---QLDFLYQKYQIES-NPSRKMLEN---------------IAREV
G-----------LKKRVVQVWFQNTRARERKGQ
>Popi_ZfhxHD4
--GKRFRTQMTT-I---QLKAMKTIFADYK-TPSMAECEM---------------LGREV
G-----------LPKRVVQVWFQNARAKEKKAK
>Ixodes_scapularis_al_ISCGN118730.1 al
--QRRNRTTFTV-Q---QLEELEKAFAQTH-YPDVFTRED---------------LAMKI
N-----------LTEARVQVWFQNRRAKWRKAE
>Euperipatoides_kanangrensis_al
--QRRYRTTFTS-Y---QLEELEKAFARTH-YPDVFTREE---------------LAMRV
D-----------LTEARVQVWFQNRRAKWRKQE
>Tribolium_castaneum_al
--QRRYRTTFTS-Y---QLEELEKAFSRTH-YPDVFTREE---------------LAMKI
G-----------LTEARIQVWFQNRRAKWRKQE
>Drosophila_melanogaster_al
--QRRYRTTFTS-F---QLEELEKAFSRTH-YPDVFTREE---------------LAMKI
G-----------LTEARIQVWFQNRRAKWRKQE
>Glomeris_marginata_al
--QRRYRTTFTS-Y---QLEELEKAFARTH-YPDVFTREE---------------LAMRV
D-----------LTEARVQVWFQNRRAKWRKQE
>Phalangium_opilio_al_comp39144_c0_seq2
--QRRYRTTFTS-F---QLEELEKAFSRTH-YPDVFTREE---------------LAMRV
D-----------LTEARVQVWFQNRRAKWRKQE
>Parhyale_hawaiensis_aristaless1_TRINITY_DN66494
--QRRYRTTFTS-F---QLEELEKAFSRTH-YPDVFTREE---------------LAMKI
G-----------LTEARIQVWFQNRRAKWRKQE
>Parhyale_hawaiensis_aristaless2_TRINITY_DN64213
--QRRYRTTFTS-Y---QLEELEKVFSRTH-YPDVFTREE---------------LAMKI
G-----------LTEARIQVWFQNRRAKWRKQE
>Parasteatoda_tepidariorum_al_XP_042901719.1 homeobox protein aristaless isoform X1
--IRRYRTTFTS-N---QLDELERAFARTH-YPDVFTREE---------------LAMRV
D-----------LTEARVQVWFQNRRAKWRKQE
>Archegozetes_longisetosus_aristaless
--QRRYRTTFTS-F---QLEELEKAFSRTH-YPDVFTREE---------------LAMRV
D-----------LTEARVQVWFQNRRAKWRKQE
>Pycnogonum_litorale_aristaless
--QRRYRTTFSS-F---QLEELEKVFGRTH-YPDVFTREE---------------LAMRV
N-----------LTEARVQVWFQNRRAKWRKQE
>Ixodes_scapularis_cll_ISCGN303930.1 cll
--RKKPRTSFTR-M---QICELEKRFHKQK-YLASAERAA---------------LAKQL
K-----------MTDAQVKTWFQNRRTKWRKIS
>Tribolium_castaneum_cll
--RKKPRTSFTR-L---QIAELEKRFHKQK-YLASAERAA---------------LAKTL
K-----------MTDAQVKTWFQNRRTKWRR--
>Pynogonum_litorale_cll
--RKKPRTSFTR-M---QICELEKRFHKQK-YLASAERAS---------------LAKTL
K-----------MTDAQVKTWFQNRRTKWRR--
>Parhyale_hawaiensis_clawless1
--RKKPRTSFTR-V---QVNELEKRFNKQK-YLASSERAT---------------LAKQL
K-----------MTDAQVKTWFQNRRTKWRR--
>Parhyale_hawaiensis_clawless2
--RKKPRTSFTR-V---QVNELEKRFNKQK-YLASSERAS---------------LAKTL
S-----------MTDAQVKTWFQNRRTKWRR--
>Euperipatoides_kanangrensis_cll
--RKKPRTSFSR-M---QICELEKRFHRQK-YLASAERAS---------------LAKAL
K-----------MTDAQVKTWFQNRRTKWRR--
>Glomeris_marginata_cll
--RKKPRTSFTR-M---QICELEKRFHKQK-YLASAERAS---------------LAKAL
K-----------MTDAQVKTWFQNRRTKWRR--
>Drosophila_melanogaster_cll
--RKKPRTSFTR-I---QVAELEKRFHKQK-YLASAERAA---------------LARGL
K-----------MTDAQVKTWFQNRRTKWRR--
>Parasteatoda_tepidariorum_cllA_XP_015909792.1 T-cell leukemia homeobox protein 1
--RKKPRTSFTR-M---QICELEKRFHKQK-YLASAERAS---------------LAKTL
K-----------MTDAQVKTWFQNRRTKWRR--
>Parasteatoda_tepidariorium_cllB_XP_015923269.1 T-cell leukemia homeobox protein 3 isoform X1
--RKKPRTSFTR-M---QICELEKRFHKQK-YLASAERAA---------------LAKQL
K-----------MTDAQVKTWFQNRRTKWRR--
>Archegozetes_longisetosus_cll
--RKKPRTSFTR-M---QICELEKRFHKQK-YLASAERAS---------------LAKQL
K-----------MTDAQVKTWFQNRRTKWRR--
>Phalangium_opilio_cll
--RKKPRTSFTR-M---QICELEKRFHKQK-YLASAERAA---------------LAKQL
K-----------MTDAQVKTWFQNRRTKWRR--
