# Supplementary material for: Developmental system drift in the patterning of the arthropod tarsus
Source: Proc Biol Sci. Author manuscript; Available in PMC 2026 Apr 16. (PMC13085155; doi:10.1098/rspb.2025.2557)
Supplement: Supplementary materials 4 [file NIHMS2154831-supplement-Supplementary_materials_4.txt]

>Drosophila_melanogaster_Serrate_NP_524527.3
RSLKSACNLIALILILLVHKISAAGNFELEILEISN-TNSHLLNGYCCGMPAELRAT--K
TIGCSPCTTAFRLCLKEYQTTEQGASISTGCSFGNATTKILGGSSFVLSDP---------
--GVGAIVLPFTFRWTKSFTLILQALDMYNTSYP-------DAERLIEETSYSGVILPSP
EWKTLDHIGRNARITYRVRVQCAVTYYNTTCTTFCRPRDDQFGHYACGSEGQKLCLNGWQ
G--VNCEEAICKAGCDPVHGKCDRPGECECRPGWRGPLCNECMVYPGCKHGSCNGSAWKC
VCDTNWGGILCDQDLNFCGTHEPCKHGGTCENTAPDKYRCTCAEGLSGEQCEIVEHPCA-
-TRPCRNGGTCTLKTSNRTQAQVYRTSHGRSNMGRPVRRSSSMRSLDHLRPEGQALNGSS
SPGLVSLGSLQLQQQLAPDFTCDCAAGWTGPTCEINID--ECAGGPCEHGGTCI------
DLIGGFRCECPPEWHGDVCQVDVNECEAPHSAGIAANALLTTTATAIIGSNLSSTALLAA
LTSAVASTSLAIGPCINAKECRNQPG--SFACICKEGWGGVTCAENLDDCVG-QCRNGAT
CIDLVNDYRCACASGFKGRDCETDIDECATSPCRNGGECVDM---VGKFNCICPLGYSGS
LCE---EAKENCTPSPCLEG-HCLN---TPEGYYCHCPPDRAGKHCEQLRPLCSQPPCNE
GCFANVSLATSATTTTTTTTTAT-------------------------------------
-----TTRKMAKPSGLPCSGHG------SCEMSDVGTFCKCHVGHTGTFCEHNLNECSPN
PCRNGG--------ICLDGDGDFTCECMSGWTGK-RCSERATGCYAGQCQNGGTCMPGAP
---------------------------------------------DKALQPHCRCAPGWT
GLFCAEAIDQCRGQPCHNGGTCESGAGW-----FRCV---------------------CA
QGFSGPDCRINVNECSPQPCQGGATCIDGIGGYSCICPPGRHGLRCEILLSDPKSACQNA
SNT-ISPYTAL----NRSQNWLDIALTGRTEDDENCNACVCENGTSRCTNLWCGLPNCYK
VDPLSKSSNLSGVCKQHEVCVPALSETCLSSPCNVRGDCRALEPSRR
>Euperipatoides_kanangrensis_Serrate_CUK27655.1
-MFDRVYIVVVLQLCLWAQVTLASGYFELQLLRIQN-YRGELYDGNCCGGFRSS-----D
GVCTQECRTYFSVCLKEFQSSVT---PNGPCTFGNNSSAVLGGNSFAFPY----------
EYPWTKLSLNFTFAWTKSYTLILEAWDHNNQTSP-------GKDSLIDHATRTGIILPSQ
VWSTFTHEGRVAQFAYRIRVMCEEHYYNTTCNKFCRPRDNRFGHYRCDENGESICLDGWM
G--ANCEQAICRKGCHAVQGFCEKPEECRCRHGWQGDHCDQCVPYPGCKHGSCNGTPFTC
QCDKNWGGMLCEKDLDFCGTHHPCRNSATCHNTAPNDYSCECPYGFSGVNCEIVENRCA-
-AEPCQNGGTCAEI----------------------------------------------
----------------TGGHLCSCTLGWIGTNCEINID--DCVSAPCLHGGTCV------
DLVNAYQCLCPPEWEGNSCQLDANECVG--------------------------------
------------SPCINAFSCKNLVG--NYTCDCRPGWTGKNCNENINDCPG-FCHNGAT
CIDLVNDYHCACLPGFTGRDCQTNINECASDPCQNGGQCYDL---IASFQCICPPGFTGT
QCQ---VDIDLCQPNPCKNGATCYNTP--SGEYYCHCPEEFQGLNCSETRTNCTTPPCEV
VDSCTVRVASSNDSSPTNRLLPSSVCGDHGLCISSPGGGYS--CVCDPGFTGKYCHE---
---------NINDCQLNICQNSGT---CVD--GINSLQCICKEGWQGAYCSINTNDCEPS
PCRNNG--------TCTDQVADFICKCQPGWKGK-TCNLKNSHCDTKTCRNGGSCIDTGD
TFVCKC----------LSGWEGTTCHLAKEHSCASNPCMNGATCVNSGDNFSCICKDGFD
GPTCRQNINDCNPFPCYNGGRCKDGVNW-----FMCE-------------------CA--
NGFTGPDCRININECGPSPCAYGSTCIDGIGEFKCICPP----------------GRTGD
RCQIVLGVQAVQQLCYWDQRWYPSN----SSWQHLCNTCICKNGKVTCSKMWCGPRNCLH
HPNLTEP---TIECETDEVCVTLTKETCLTPPCLPWGQCHTNMGASP
>Drosophila_melanogaster_Delta_NP_477264.1
MHWIKCLLTAFI-CFTVIVQVHSSGSFELRLKYFSN-DHGRDNEGRCCSGESDG----AT
GKCLGSCKTRFRVCLKHYQATID---TTSQCTYGDVITPILGENSVNLTD--A--QRFQN
KGFTNPIQFPFSFSWPGTFSLIVEAWHDTNNSGN-----ARTNKLLIQRLLVQQVLEVSS
EWKTNKSESQYTSLEYDFRVTCDLNYYGSGCAKFCRPRDDSFGHSTCSETGEIICLTGWQ
G--DYCHIPKCAKGCE--HGHCDKPNQCVCQLGWKGALCNECVLEPNCIHGTCN-KPWTC
ICNEGWGGLYCNQDLNYCTNHRPCKNGGTCFNTGEGLYTCKCAPGYSGDDCENEIYSCDA
DVNPCQNGGTCIDEP---------------------------------------------
--------------HTKTGYKCHCANGWSGKMCEEKVL--TCSDKPCHQGICRNVRPGLG
SKGQGYQCECPIGYSGPNCDLQLDNCSP--------------------------------
------------NPCINGGSCQP-----SGKCICPAGFSGTRCETNIDDCLGHQCENGGT
CIDMVNQYRCQCVPGFHGTHCSSKVDLCLIRPCANGGTCLNL---NNDYQCTCRAGFTGK
DCS---VDIDECSSGPCHNGGTCMN---RVNSFECVCANGFRGKQCDEESYDSVTFDAHQ
-YGAT-------------------------------------------------------
---TQARADGLTNAQVVLIAVFSVAMPLVAVIAACVVFCMKRKRKRAQ----EKDDAEAR
KQNEQNAV-ATMHHNGSGVGV---ALASASLGGK-------TGSN------SGLTFDGG-
-----------NPNIIKNTWDKSVN-----NICASAAAAAAAA----AAADECLMYGGYV
ASVADN-NNANSDFCVAPLQRAKSQKQLNTDPTLMHRG----------------------
-----------------SPAGSSAKG-----A-----------------------SGGGP
GAAEGKRISVLGEGSYCSQRWPSLA----AAGVA--------------------------
------------------------------------GACSSQLMAAA
>Tribolium_castaneum_Delta_XP_064215624.1
MSWILTFLVF---VILAQHQADSSGVFELRLISFDN-EAGKDDKGKCCSGVSGP-----N
SECEGMCRPRFRICLKEYQVKID---TTSPCTFGDVITTEFETNPG---------SDNSQ
SGFDNSIALPFPFTWPGTFSLIVEAWHGNQSSH---------PAVLVSRLTRQRWLDVSD
KWTEDVHSSNYSTLKFEYRVTCKSHYYGKGCENLCRPRDDQFGHYSCSPTGERVCLAGWT
G--DYCTKPRCLPGCDEQHGHCTKPNECRCQSGWEGPLCDQCQRYPGCMHGTCV-KPWDC
LCNEGWGGLFCNQDLNFCTNHKPCRNGGTCFNTGQGSYTCSCPAGYTGTNCELPLHDCA-
-KTPCLNGGTCNRN----------------------------------------------
----------------STLNICICPAGYSGPRCETSVR--SCDEKPCQNGGSCT------
NTDSGYRCECRPGYSGPDCEYQANSCNP--------------------------------
------------NPCKNDGTCVESTN--GFTCICPSGFTGERCETNIDDCLGNPCQNGGT
CVDKINEFRCQCVPGYVGPLCQNRVDYCITKPCANGGTCLQL---INDYECKCAPGFTGK
DCS---EEVDECQVEPCQHGGTCVN---RVHGFECLCPVGFLGRQCEEVSSSAAPSA---
------------------------------------------------------------
---RVSSESNLTTEHVVVIATISTFVPLVVLVAVGVIVCLKQRRKREK----ARADEEAR
LQNEQNTA-NSSFAKRGAA-------------------------------------MAA-
-----------DAHMIKNSWGKCTN-----NVMSSNISSPDDCSVSNISVSECDGFP---
KPTMHQ---VIDGRPVYSLQRTRSQKQLNTEPGPRASAL-L----AAKLHEPEYEHIK--
------RLSV-MSNA--SAVCGSSDP-----S-----------------------LLKRP
VEKESNGVYVIEEHFL-R---------------P--------------------------
------------------------------------DAISAGLFATE
>Parhyale_hawaiensis_Delta_ABK56704.1
MRWLTFTAVIPILLLALSQQVSSNAIFELQLKSFLN-HKGYNSEGHCCNGFRNT-----S
GRCSEKCLTKFRVCLKVYQEVID---YRSPCTFGEINTPVLGENEIDFSQ-------VHT
EGFVNPVQFSLD-SWQDTFSLIIEAWHEGNTTD------PIADAVLVQRLMTQRSLDVDP
VWSVHEESTDHSTLSYQYRVVCQEHYYGKGCRKWCRPRDDSFGHYVCDSDGNIKCLDGWQ
EPQGYCNTPTCRPGCHPKQGFCEKPNQCQCHLGWQGENCDQCMIYPGCDHGTCN-SPWEC
TCDEGWGGLFCNLDLNYCTNHKPCKNGATCFNTSPGSYSCQCPPGFSGTNCEVTNHTCA-
-TDPCLNGGTCLDTG---------------------------------------------
----------------DDGFVCQCPTGFTGQYCHISGK--TCSDRPCLNNGACL------
DTKSGFQCQCPPGFEGETCQIAVNECDS--------------------------------
------------NPCFNGGSCVDEHA--GFTCVCSPGYTGKQCETNRNDCVQKPCLNNGV
CIDGINSFKCQCPRGFYGELCES-IEACGSAPCANGGICIPTFDGTTKFRCNCKSGWGGR
LCNQPKVNSSPCESSPCQNGGICSEAPELSNGYRCTCPQGLIGPQCTVPIQNHTG-----
------------------------------------------------------------
---QAQARVAMSSGQIVLIVIFSVAVPVLAISFVVAIICMKRRRRIER----AKQDEEAR
RQNEQNLIHNAVNNKCLENHM---IFNSLDYPVK------PINTD------SQYKQIPGT
HYPKSYLSSDSKSHQLSSTYEDCPK-----KA----------------------------
---------VEN---AYSIAPARSTKTLNTDSSRLSLASRLEKDLDAACGRRVYDDCSNK
SYCKTPDHTS-SANYTPAPLSSSSGSRSGSGSLSQQQQQQQIDQRTHVSNNTLSSTCSPS
TCTTPSSVYVIEEHYD-D------------------------------------------
-----------------------------------------DYFATQ
>Parasteatoda_tepidariorum_Delta_BAF42029.1
MRW--CYLVLLLVLSQWTTDVSCSGMFELRLDNFVN-EFGRDADGTCCRGVRSQ-----S
GMCSGTCRTRFRVCLKHYQTTID---PNPPCTYGEVLTPVLGNNSVSLEP--I--ND-VA
TGFTNPIVFAFDFSWVGTFSLIVEAWHESEPTST-----PGSSRKLITRLATQRWLDVSE
FWTQDIHKTNHTAFSYAIRVRCLDNYYGDNCEKLCRPRNDKFGHYTCSPTGDKVCYRGWT
G--EYCTVAVCLPGCHEEHGYCEEPNECRCRLGWQGSHCNQCIRYPGCLHGTCN-QPWQC
NCDEGWGGLFCNQDLNYCTNHKPCKHGGTCTNTGQGSYTCTCIDGYSGKNCEKQADDCV-
-NQPCLNGATCKSL----------------------------------------------
----------------GKNYTCECPLGFFGQHCETAAS--TCTENPCQNGGTCV------
DGPSGYLCVCPPAFEGLRCDTQKDQCEP--------------------------------
------------TPCKNGGSCLRKDD--SYNCVCPTGFTGDNCETDIDDCLINPCLNGGS
CIDDINSFRCGCVPGFIGSLCQTNVDDCLTKPCSNGGTCHDL---INDYRCDCAPGFGGK
DCS---INVDECQSEPCLNGGKCED---LVNEYLCHCTPGFRGRQCEKRDGILDSILPIP
-KGNGVTISSKNDAKEVRQTFAKNYQRDELLNSNGNLAGDSNDMLINPTALLEIAHQVSD
EESISDSRNYAKTNQVPLIVSICSVALLLLVFIPIAYKC-RQHSRQKR----EQREIDAE
ACRQNEQN-NIMNNKCLDNQI---IN-TLGLSGHKTLKMTNEGQD------SSFFQKSG-
-----------EDPLQRT--TKLLN-----NECTCSSSTSTRS---SKVLDTDLEHE---
--CAPR-TLDKSSSNIASSKR---------------------------------------
------------------------------------------------------------
------------------------------------------------------------
-----------------------------------------------
>Euperipatoides_kanangrensis_Delta_CUK27654.1
QRDCRITSFSLMILIIFLQQVSCSGVFELRLSSFKN-ELGLTVDGHCCGAPIL------T
NTCPGSCKTTFRVCLAHFQANIG---PNPSCTFGSKTTPVIESNTILFSD--I--K---E
NNFTNPMQFPFTFSWPGTFSLIVEASHEAEPSATSS---EPQQGQLISRLATQKWLAIGP
DWTQDIYKTNQTILQYSYRVVCDSNYYGAGCADLCRPRDDKFGHFTCSTNGTKICIEGWN
G--PYCTEAVCLPGCHPHHGFCEKSGECQCRLGWQGKICDQCIRYPGCLHGTCN-QPWQC
NCDEGWGGLFCNQDLNYCTNHRPCKNGGICTNTGQGSYTCSCKEGFSGTDCEMEIDDCA-
-HQPCQNAGTCKDL----------------------------------------------
----------------GTNYTCLCATNFHGRHCESNAN--TCADKPCQNGGTCV------
DVVGGYLCKCQAGYEGVNCELEKDECRN--------------------------------
------------NPCVNGGSCVDELN--GYKCICPPGYTDESCSENINDCSLNPCLNGGT
CIDQVNSYKCRCIPGFIGSLCENNVDDCLTQPCANGGTCHDL---VNDFKCTCRPGFTDK
DCS---VNINECASNPCQNGGTCED---RVDEYMCHCSDGIVGKNCENGNGIAASNVGLT
-KGAHSDLSPGNARH----------------------TGDSD------------------
------SNSGLSTPYVALISTLSALVPILILIILVIFIC-RRKRRRED----EE----AR
KQNERNQS-KSMNNKCVDTSV---IN-NTLIDKPSSISLKITNED------NISYLSKD-
-----------NQNVQSS--SKQLN-----TDSSKNK--KSLK---NEQLEKDLEKPSN-
--ATKR-TLQNDTFTIEASTSADSSDYPLENNSLNCK-----------------------
--------------------------------------------------------QHNN
KDSSSNTIYVIDK-HF-----------------H--------------------------
------------------------------------RQCQEGMLATE
>Glomeris_marginata_Delta_CAD60432.1
PAK--AFLLL-----ALVHQAYSSGVFELRLQSFTN-DLGRDSEGKCCSGMTSSASSSSA
NGCTGVCRTYFRVCFTHYQTNVD---THPPCTYGDIVTPVLGNNSVNVTD--T--VL-TT
SGFVNPIRFPFEFSWPNTFSLIVEAWHQPNQSVASTTFPASARGPLIMRLTMQRWLAVGD
TWENNVHRDNHTVLRFAFRVRCDEHHYGPGCAVTCRPRDDKFGHFTCSEQGGKVCLPGWT
G--DYCDVAVCAPGCNAIHGECSVPNECKCRMGWQGKSCDQCIRYPGCMQGTCD-QPWQC
NCKEGWGGLFCN------------------------------------------------
------------------------------------------------------------
------------------------------------------------------------
------------------------------------------------------------
------------------------------------------------------------
------------------------------------------------------------
------------------------------------------------------------
------------------------------------------------------------
------------------------------------------------------------
------------------------------------------------------------
------------------------------------------------------------
------------------------------------------------------------
------------------------------------------------------------
------------------------------------------------------------
-----------------------------------------------
>Phalangium_opilio_Delta
RTSFVIILTTTLLLTLLPQSCSGEGVFELRLASFENVEFRRDAQGDCCDGK---------
-SCTGSCRTYFRVCLQHYQVAID---PNGVCTFGSKVTPIMAAANDSLIIFPFNNNSDST
GMFENPMKFEFEFTWTGTFSLIIEAWNSRNGDSTS----PGPNASLIYRLATPRWLDVGP
NWTEHYNKTSKVAVKYAYRVLCQPNYFGKGCTKLCRPRDDKFGHYTCSAEGKTVCLPGWS
G--EYCTKVICAPGCHQQHGTCNKPNECVCRTGWQGHRCDECIRYPGCQHGTCN-QPWQC
TCDEGWGGLFCNQDLNYCTNHKPCKNGGTCTNTGQGSYTCACPDGFSGTNCEVRQDPCAH
TLPVCSNGGTCVSS----------------------------------------------
----------------GSNVSCICSPGYSGALCETKILSSACLSSPCANGGTCIPAPYHE
GQDEKFSCICPDEFEGDACQRQKDVCKP--------------------------------
------------TPCQNGGRCIGHSDNLSFSCDCPTGFHGHQCEVNVDDCAGQPCVNGGT
CVDEVNGYRCHCVPGFTGNTCEQTVDDCLLKPCANGGTCHDL---LNDFRCTCQPGFTGK
DCS---LNIDECRSSPCLNGGTCHD---RVNEFVCTCRSGFGGERCELGPGMLGAWPIPK
-KVTEVTNDLENV------------------------GGVE---LQAP------------
---------TVSRDDVELSRRISE--PVVTVE---------DEGR---------------
------------------------------------------------------------
------------------------------------------------------------
------------------------------------------------------------
------------------------------------------------------------
------------------------------------------------------------
-----------------------------------------------
